# Supplementary material for: ﻿Four new and one newly recorded species of Araeopteron Hampson, 1893 (Erebidae, Boletobiinae, Araeopteronini), with the checklist of the genus from China
Source: Zookeys. 2025 Oct 22;1256:259–73. doi: 10.3897/zookeys.1256.159686 (PMC12572959; doi:10.3897/zookeys.1256.159686)
Supplement: XML Treatment for Araeopteron [file zookeys.1256.159686-treatment2.xml]

<!DOCTYPE tp:taxon-treatment
  PUBLIC "-//TaxonX//DTD Taxonomic Treatment Publishing DTD v0 20100105//EN" "tax-treatment-NSO.dtd">
<tp:taxon-treatment xmlns:tp="http://www.plazi.org/taxpub"><tp:treatment-meta><kwd-group><label>Taxon classification</label><kwd>
              <named-content content-type="kingdom">Animalia</named-content>
            </kwd><kwd>
              <named-content content-type="order">Lepidoptera</named-content>
            </kwd><kwd>
              <named-content content-type="family">Erebidae</named-content>
            </kwd></kwd-group><mixed-citation publication-type="journal"><person-group><name><surname>Jin</surname><given-names>Yuanyuan</given-names></name><name><surname>Yao</surname><given-names>Chunhua</given-names></name><name><surname>Han</surname><given-names>Huilin</given-names></name></person-group><article-title>﻿Four new and one newly recorded species of <italic><tp:taxon-name><tp:taxon-name-part taxon-name-part-type="genus" reg="Araeopteron">Araeopteron</tp:taxon-name-part></tp:taxon-name></italic> Hampson, 1893 (<tp:taxon-name><tp:taxon-name-part taxon-name-part-type="family">Erebidae</tp:taxon-name-part></tp:taxon-name>, <tp:taxon-name><tp:taxon-name-part taxon-name-part-type="subfamily">Boletobiinae</tp:taxon-name-part></tp:taxon-name>, <tp:taxon-name><tp:taxon-name-part taxon-name-part-type="tribe">Araeopteronini</tp:taxon-name-part></tp:taxon-name>), with the checklist of the genus from China</article-title><source>Zookeys</source><day>22</day><month>10</month><year>2025</year><volume>1256</volume><fpage>259</fpage><lpage>273</lpage><pub-id pub-id-type="doi">10.3897/zookeys.1256.159686</pub-id></mixed-citation></tp:treatment-meta><tp:nomenclature><label>﻿Genus</label><tp:taxon-name><object-id xmlns:xlink="http://www.w3.org/1999/xlink" content-type="arpha" xlink:type="simple">8EA39C63-271F-5075-B2D0-9B06FF51493F</object-id>
            <tp:taxon-name-part taxon-name-part-type="genus" reg="Araeopteron">Araeopteron</tp:taxon-name-part>
          </tp:taxon-name><tp:taxon-authority>Hampson, 1893</tp:taxon-authority><tp:nomenclature-citation-list><tp:nomenclature-citation><tp:taxon-name>
                <tp:taxon-name-part taxon-name-part-type="genus" reg="Araeopteron">Araeopteron</tp:taxon-name-part>
              </tp:taxon-name><comment>Hampson, 1893, Illustrations of Typical Specimens of <tp:taxon-name><tp:taxon-name-part taxon-name-part-type="order">Lepidoptera</tp:taxon-name-part></tp:taxon-name><tp:taxon-name><tp:taxon-name-part taxon-name-part-type="suborder">Heterocera</tp:taxon-name-part></tp:taxon-name> in the Collection of the British Museum 9: 33, 136. <abbrev xmlns:xlink="http://www.w3.org/1999/xlink" xlink:title="Type species" id="ABBRID0EKPAC" xlink:type="simple">TS</abbrev>: <tp:taxon-name><tp:taxon-name-part taxon-name-part-type="genus" reg="Araeopteron">Araeopteron</tp:taxon-name-part> <tp:taxon-name-part taxon-name-part-type="species" reg="pictale">pictale</tp:taxon-name-part></tp:taxon-name> Hampson, 1893. <abbrev xmlns:xlink="http://www.w3.org/1999/xlink" xlink:title="Type locality" id="ABBRID0EYPAC" xlink:type="simple">TL</abbrev>: Sri Lanka.</comment></tp:nomenclature-citation></tp:nomenclature-citation-list></tp:nomenclature></tp:taxon-treatment>
