# Supplementary material for: ﻿Four new and one newly recorded species of Araeopteron Hampson, 1893 (Erebidae, Boletobiinae, Araeopteronini), with the checklist of the genus from China
Source: Zookeys. 2025 Oct 22;1256:259–73. doi: 10.3897/zookeys.1256.159686 (PMC12572959; doi:10.3897/zookeys.1256.159686)
Supplement: XML Treatment for Araeopteron maculas [file zookeys.1256.159686-treatment3.xml]

<!DOCTYPE tp:taxon-treatment
  PUBLIC "-//TaxonX//DTD Taxonomic Treatment Publishing DTD v0 20100105//EN" "tax-treatment-NSO.dtd">
<tp:taxon-treatment xmlns:tp="http://www.plazi.org/taxpub"><tp:treatment-meta><kwd-group><label>Taxon classification</label><kwd>
              <named-content content-type="kingdom">Animalia</named-content>
            </kwd><kwd>
              <named-content content-type="order">Lepidoptera</named-content>
            </kwd><kwd>
              <named-content content-type="family">Erebidae</named-content>
            </kwd></kwd-group><mixed-citation publication-type="journal"><person-group><name><surname>Jin</surname><given-names>Yuanyuan</given-names></name><name><surname>Yao</surname><given-names>Chunhua</given-names></name><name><surname>Han</surname><given-names>Huilin</given-names></name></person-group><article-title>﻿Four new and one newly recorded species of <italic><tp:taxon-name><tp:taxon-name-part taxon-name-part-type="genus" reg="Araeopteron">Araeopteron</tp:taxon-name-part></tp:taxon-name></italic> Hampson, 1893 (<tp:taxon-name><tp:taxon-name-part taxon-name-part-type="family">Erebidae</tp:taxon-name-part></tp:taxon-name>, <tp:taxon-name><tp:taxon-name-part taxon-name-part-type="subfamily">Boletobiinae</tp:taxon-name-part></tp:taxon-name>, <tp:taxon-name><tp:taxon-name-part taxon-name-part-type="tribe">Araeopteronini</tp:taxon-name-part></tp:taxon-name>), with the checklist of the genus from China</article-title><source>Zookeys</source><day>22</day><month>10</month><year>2025</year><volume>1256</volume><fpage>259</fpage><lpage>273</lpage><pub-id pub-id-type="doi">10.3897/zookeys.1256.159686</pub-id></mixed-citation></tp:treatment-meta><tp:nomenclature><label>﻿</label><tp:taxon-name><object-id xmlns:xlink="http://www.w3.org/1999/xlink" content-type="arpha" xlink:type="simple">0DE55EAF-89ED-5A21-AA6A-0CABEBFF10A0</object-id>
            <tp:taxon-name-part taxon-name-part-type="genus" reg="Araeopteron">Araeopteron</tp:taxon-name-part>
            <tp:taxon-name-part taxon-name-part-type="species" reg="maculas">maculas</tp:taxon-name-part>
            <object-id xmlns:xlink="http://www.w3.org/1999/xlink" content-type="zoobank" xlink:type="simple">https://zoobank.org/DD79D194-5E1E-461E-8013-AAB5AE29E82D</object-id>
          </tp:taxon-name><tp:taxon-status xmlns:xlink="http://www.w3.org/1999/xlink" xlink:type="simple">sp. nov.</tp:taxon-status><xref ref-type="fig" rid="F1">Figs 1</xref><xref ref-type="fig" rid="F1">, 2</xref><xref ref-type="fig" rid="F3">, 13</xref><xref ref-type="fig" rid="F4">, 21 Common name: 密点纤翅夜蛾</xref></tp:nomenclature><tp:treatment-sec sec-type="material" id="SECID0EXBAE"><title>Material examined.</title><p><bold><italic>Holotype</italic></bold>: China • ♂; Guizhou, Zunyi City, Xintiankan Village; 06–07.VIII.2020; HL. Han, J. Wu leg.; genit. prep. no. hhl-5011-1; in <abbrev xmlns:xlink="http://www.w3.org/1999/xlink" content-type="institution" xlink:title="Northeast Forestry University, Harbin, China" id="ABBRID0ECCAE" xlink:type="simple">NEFU</abbrev>. <bold><italic>Paratypes</italic></bold>: China • 1♂1♀; same data as holotype; HL. Han, J. Wu leg.; genit. prep. no. hhl-5013-1, hhl-5012-2; in <abbrev xmlns:xlink="http://www.w3.org/1999/xlink" content-type="institution" xlink:title="Northeast Forestry University, Harbin, China" id="ABBRID0EKCAE" xlink:type="simple">NEFU</abbrev>.</p><fig id="F1" position="float" orientation="portrait"><object-id xmlns:xlink="http://www.w3.org/1999/xlink" content-type="doi" xlink:type="simple">10.3897/zookeys.1256.159686.figures1-6</object-id><object-id xmlns:xlink="http://www.w3.org/1999/xlink" content-type="arpha" xlink:type="simple">EAE4BA3A-782A-5BA7-95D1-614F19AB4D83</object-id><label>Figures 1–6.</label><caption><p>Adults of <italic><tp:taxon-name><tp:taxon-name-part taxon-name-part-type="genus" reg="Araeopteron">Araeopteron</tp:taxon-name-part></tp:taxon-name></italic> spp. 1. <italic><tp:taxon-name><tp:taxon-name-part taxon-name-part-type="genus" reg="Araeopteron">A.</tp:taxon-name-part> <tp:taxon-name-part taxon-name-part-type="species" reg="maculas">maculas</tp:taxon-name-part></tp:taxon-name></italic> sp. nov., male, holotype (<abbrev xmlns:xlink="http://www.w3.org/1999/xlink" content-type="institution" xlink:title="Northeast Forestry University, Harbin, China" id="ABBRID0EJDAE" xlink:type="simple">NEFU</abbrev>); 2. <italic><tp:taxon-name><tp:taxon-name-part taxon-name-part-type="genus" reg="Araeopteron">A.</tp:taxon-name-part> <tp:taxon-name-part taxon-name-part-type="species" reg="maculas">maculas</tp:taxon-name-part></tp:taxon-name></italic> sp. nov., female, paratype (<abbrev xmlns:xlink="http://www.w3.org/1999/xlink" content-type="institution" xlink:title="Northeast Forestry University, Harbin, China" id="ABBRID0EZDAE" xlink:type="simple">NEFU</abbrev>); 3. <italic><tp:taxon-name><tp:taxon-name-part taxon-name-part-type="genus" reg="Araeopteron">A.</tp:taxon-name-part> <tp:taxon-name-part taxon-name-part-type="species" reg="simaoensis">simaoensis</tp:taxon-name-part></tp:taxon-name></italic> sp. nov., male, holotype (<abbrev xmlns:xlink="http://www.w3.org/1999/xlink" content-type="institution" xlink:title="Northeast Forestry University, Harbin, China" id="ABBRID0EJEAE" xlink:type="simple">NEFU</abbrev>); 4. <italic><tp:taxon-name><tp:taxon-name-part taxon-name-part-type="genus" reg="Araeopteron">A.</tp:taxon-name-part> <tp:taxon-name-part taxon-name-part-type="species" reg="submedogensis">submedogensis</tp:taxon-name-part></tp:taxon-name></italic> sp. nov., male, holotype (<abbrev xmlns:xlink="http://www.w3.org/1999/xlink" content-type="institution" xlink:title="Northeast Forestry University, Harbin, China" id="ABBRID0EZEAE" xlink:type="simple">NEFU</abbrev>); 5. <italic><tp:taxon-name><tp:taxon-name-part taxon-name-part-type="genus" reg="Araeopteron">A.</tp:taxon-name-part> <tp:taxon-name-part taxon-name-part-type="species" reg="ussurica">ussurica</tp:taxon-name-part></tp:taxon-name></italic>, male (after <xref ref-type="bibr" rid="B7">Fibiger and Kononenko 2008</xref>, <named-content xmlns:xlink="http://www.w3.org/1999/xlink" content-type="dwc:institutional_code" xlink:title="Zoological Museum University Copenhagen, Denmark" xlink:href="http://grbio.org/institution/zoological-museum-university-copenhagen" xlink:type="simple">ZMUC</named-content>); 6. <italic><tp:taxon-name><tp:taxon-name-part taxon-name-part-type="genus" reg="Araeopteron">A.</tp:taxon-name-part> <tp:taxon-name-part taxon-name-part-type="species" reg="medogensis">medogensis</tp:taxon-name-part></tp:taxon-name></italic>, male (after <xref ref-type="bibr" rid="B14">Han and Kononenko 2021</xref>, <abbrev xmlns:xlink="http://www.w3.org/1999/xlink" content-type="institution" xlink:title="Northeast Forestry University, Harbin, China" id="ABBRID0EBGAE" xlink:type="simple">NEFU</abbrev>). Scale bars: 1 mm.</p></caption><graphic xmlns:xlink="http://www.w3.org/1999/xlink" xlink:href="zookeys-1256-259_article-159686__-g001.jpg" position="float" orientation="portrait" xlink:type="simple" id="oo_1446346.jpg"><uri content-type="original_file" xlink:type="simple">https://binary.pensoft.net/fig/1446346</uri></graphic></fig></tp:treatment-sec><tp:treatment-sec sec-type="diagnosis" id="SECID0ELGAE"><title>Diagnosis.</title><p>The new species is similar to <italic><tp:taxon-name><tp:taxon-name-part taxon-name-part-type="genus" reg="Araeopteron">A.</tp:taxon-name-part> <tp:taxon-name-part taxon-name-part-type="species" reg="ussurica">ussurica</tp:taxon-name-part></tp:taxon-name></italic> Fibiger &amp; Kononenko, 2008 (Figs <xref ref-type="fig" rid="F1">5</xref>, <xref ref-type="fig" rid="F3">14</xref>), but it can be distinguished by external features and the structure of the male genitalia (characters for <italic><tp:taxon-name><tp:taxon-name-part taxon-name-part-type="genus" reg="Araeopteron">A.</tp:taxon-name-part> <tp:taxon-name-part taxon-name-part-type="species" reg="ussurica">ussurica</tp:taxon-name-part></tp:taxon-name></italic> are given in parentheses):</p><p>Adult. The ground color of the forewing in <italic><tp:taxon-name><tp:taxon-name-part taxon-name-part-type="genus" reg="Araeopteron">A.</tp:taxon-name-part> <tp:taxon-name-part taxon-name-part-type="species" reg="maculas">maculas</tp:taxon-name-part></tp:taxon-name></italic> sp. nov. is generally whiter, with a smoky grey to grey-brown tinge (darker grayish, strongly suffused with white scales, especially at basal and costal area); the basal line is represented by two fuzzy black dots (absent); the antemedial line is obliquely inward-slanting, discontinuous, and mixed with chrome yellow (indistinct and mixed with greenish grey); the median line is wavy, more indistinct only on the costal margin, and mixed with chrome yellow (finer in the costal area, gradually becoming broader and darker towards the remaining sections, and mixed with greenish grey).</p><p>Male genitalia. The tegumen bears two distinct, triangular, paratergal sclerites (broad and curved); the saccus is approximately square in shaped (V-shaped); the uncus is short and broad (long and narrow).</p></tp:treatment-sec><tp:treatment-sec sec-type="description" id="SECID0E4HAE"><title>Description.</title><p><bold><italic>Adult</italic></bold> (Figs <xref ref-type="fig" rid="F1">1</xref>, <xref ref-type="fig" rid="F1">2</xref>). Wingspan 9.0–10.0 mm. Antennae filiform. Head, patagia, tegula, and thorax covered with grizzled scales. Abdomen brown, interspersed with grey. Forewing grayish brown, suffused with gray, scattered with pale spots of varying sizes; antemedial and median area noticeably paler than the ground color; basal line represented by two diffuse black dots; antemedial line brown, mixed with chrome yellow, bent, obliquely inward, discontinuous; median line wavy, brown, represented by a distinct black dot on costal margin, mixed with chrome yellow; postmedial line wavy, indistinct; subterminal line blackish brown, blending with the ground color; terminal line brown, appearing as a series of dots along the veins; fringe brown, intermixed with gray; reniform stigma crescent-shaped, diffuse. Hindwing grayish brown, interspersed with grizzled scales; antemedial line indistinct; median line blackish brown, broad, curved near the Cu<sub>2</sub> area; postmedial line slender, slightly wavy, suffused with white; terminal line same as on forewing; fringe slightly paler than forewing; discal spot scattered. <bold><italic>Male genitalia</italic></bold> (Fig. <xref ref-type="fig" rid="F3">13</xref>). Tegumen is simple at the upper half, with triangular ear-like lobe situated at basal half and having right-angled tip. Vinculum sclerotized, U-shaped. Saccus approximately square-shaped. Valva slightly sclerotized, with minute grains; costa narrow basally, gradually broadened and rounded apically; sacculus narrow, sclerotized, rounded apically, exceeding cucullus. Uncus short and broad, as long as c. 1/2 length of tegumen. Juxta weakly sclerotized. Aedeagus tubular; vesica with tiny sclerotized grains. <bold><italic>Female genitalia</italic></bold> (Fig. <xref ref-type="fig" rid="F4">21</xref>). Papillae anales slightly sclerotized, broad. Apophysis posterioris and apophysis anterioris slender, length of posterioris exceeding that of anterioris by 3/4 times. Antrum slightly hardened, bearing a few spurs, connecting ductus bursae and corpus bursae. Ductus bursae membranous, narrow. Corpus bursae oval-shaped.</p></tp:treatment-sec><tp:treatment-sec sec-type="distribution" id="SECID0EAJAE"><title>Distribution.</title><p>China (Guizhou).</p></tp:treatment-sec><tp:treatment-sec sec-type="etymology" id="SECID0EFJAE"><title>Etymology.</title><p>The species name is based on the wing characteristics of the adult moth.</p></tp:treatment-sec><tp:treatment-sec><!--Section generated to contain objects referenced in tp:taxon-treatment.--><fig id="F3" position="float" orientation="portrait"><object-id xmlns:xlink="http://www.w3.org/1999/xlink" content-type="doi" xlink:type="simple">10.3897/zookeys.1256.159686.figures13-18</object-id><object-id xmlns:xlink="http://www.w3.org/1999/xlink" content-type="arpha" xlink:type="simple">58E6814B-6673-598B-AFA4-7C1566015714</object-id><label>Figures 13–18.</label><caption><p>Male genitalia of <italic><tp:taxon-name><tp:taxon-name-part taxon-name-part-type="genus" reg="Araeopteron">Araeopteron</tp:taxon-name-part></tp:taxon-name></italic> spp. 13. <italic><tp:taxon-name><tp:taxon-name-part taxon-name-part-type="genus" reg="Araeopteron">A.</tp:taxon-name-part> <tp:taxon-name-part taxon-name-part-type="species" reg="maculas">maculas</tp:taxon-name-part></tp:taxon-name></italic> sp. nov., male, holotype (<abbrev xmlns:xlink="http://www.w3.org/1999/xlink" content-type="institution" xlink:title="Northeast Forestry University, Harbin, China" id="ABBRID0EC3AE" xlink:type="simple">NEFU</abbrev>); 14. <italic><tp:taxon-name><tp:taxon-name-part taxon-name-part-type="genus" reg="Araeopteron">A.</tp:taxon-name-part> <tp:taxon-name-part taxon-name-part-type="species" reg="ussurica">ussurica</tp:taxon-name-part></tp:taxon-name></italic> sp. nov., male, paratype (after <xref ref-type="bibr" rid="B7">Fibiger and Kononenko 2008</xref>, <named-content xmlns:xlink="http://www.w3.org/1999/xlink" content-type="dwc:institutional_code" xlink:title="Zoological Museum University Copenhagen, Denmark" xlink:href="http://grbio.org/institution/zoological-museum-university-copenhagen" xlink:type="simple">ZMUC</named-content>); 15. <italic><tp:taxon-name><tp:taxon-name-part taxon-name-part-type="genus" reg="Araeopteron">A.</tp:taxon-name-part> <tp:taxon-name-part taxon-name-part-type="species" reg="simaoensis">simaoensis</tp:taxon-name-part></tp:taxon-name></italic> sp. nov., male, holotype (<abbrev xmlns:xlink="http://www.w3.org/1999/xlink" content-type="institution" xlink:title="Northeast Forestry University, Harbin, China" id="ABBRID0EG4AE" xlink:type="simple">NEFU</abbrev>); 16. <italic><tp:taxon-name><tp:taxon-name-part taxon-name-part-type="genus" reg="Araeopteron">A.</tp:taxon-name-part> <tp:taxon-name-part taxon-name-part-type="species" reg="medogensis">medogensis</tp:taxon-name-part></tp:taxon-name></italic>, male (after <xref ref-type="bibr" rid="B14">Han and Kononenko 2021</xref>, <abbrev xmlns:xlink="http://www.w3.org/1999/xlink" content-type="institution" xlink:title="Northeast Forestry University, Harbin, China" id="ABBRID0E14AE" xlink:type="simple">NEFU</abbrev>); 17. <italic><tp:taxon-name><tp:taxon-name-part taxon-name-part-type="genus" reg="Araeopteron">A.</tp:taxon-name-part> <tp:taxon-name-part taxon-name-part-type="species" reg="submedogensis">submedogensis</tp:taxon-name-part></tp:taxon-name></italic> sp. nov., male, holotype (<abbrev xmlns:xlink="http://www.w3.org/1999/xlink" content-type="institution" xlink:title="Northeast Forestry University, Harbin, China" id="ABBRID0EK5AE" xlink:type="simple">NEFU</abbrev>); 18. <italic><tp:taxon-name><tp:taxon-name-part taxon-name-part-type="genus" reg="Araeopteron">A.</tp:taxon-name-part> <tp:taxon-name-part taxon-name-part-type="species" reg="xanthopis">xanthopis</tp:taxon-name-part></tp:taxon-name></italic>, male (<abbrev xmlns:xlink="http://www.w3.org/1999/xlink" content-type="institution" xlink:title="Northeast Forestry University, Harbin, China" id="ABBRID0E15AE" xlink:type="simple">NEFU</abbrev>).</p></caption><graphic xmlns:xlink="http://www.w3.org/1999/xlink" xlink:href="zookeys-1256-259_article-159686__-g003.jpg" position="float" orientation="portrait" xlink:type="simple" id="oo_1446348.jpg"><uri content-type="original_file" xlink:type="simple">https://binary.pensoft.net/fig/1446348</uri></graphic></fig><fig id="F4" position="float" orientation="portrait"><object-id xmlns:xlink="http://www.w3.org/1999/xlink" content-type="doi" xlink:type="simple">10.3897/zookeys.1256.159686.figures19-24</object-id><object-id xmlns:xlink="http://www.w3.org/1999/xlink" content-type="arpha" xlink:type="simple">6A564AB6-3194-5228-953A-6C481E5F9D14</object-id><label>Figures 19–24.</label><caption><p>Male and female genitalia of <italic><tp:taxon-name><tp:taxon-name-part taxon-name-part-type="genus" reg="Araeopteron">Araeopteron</tp:taxon-name-part></tp:taxon-name></italic> spp. 19. <italic><tp:taxon-name><tp:taxon-name-part taxon-name-part-type="genus" reg="Araeopteron">A.</tp:taxon-name-part> <tp:taxon-name-part taxon-name-part-type="species" reg="kononenkoi">kononenkoi</tp:taxon-name-part></tp:taxon-name></italic> sp. nov., male, holotype (<abbrev xmlns:xlink="http://www.w3.org/1999/xlink" content-type="institution" xlink:title="Northeast Forestry University, Harbin, China" id="ABBRID0EAAAG" xlink:type="simple">NEFU</abbrev>); 20. <italic><tp:taxon-name><tp:taxon-name-part taxon-name-part-type="genus" reg="Araeopteron">A.</tp:taxon-name-part> <tp:taxon-name-part taxon-name-part-type="species" reg="legraini">legraini</tp:taxon-name-part></tp:taxon-name></italic>, male (after <xref ref-type="bibr" rid="B2">Bippus 2018</xref>, <named-content xmlns:xlink="http://www.w3.org/1999/xlink" content-type="dwc:institutional_code" xlink:title="The Natural History Museum, London, United Kingdom" xlink:href="http://grbio.org/institution/natural-history-museum-london" xlink:type="simple">BMNH</named-content>); 21. <italic><tp:taxon-name><tp:taxon-name-part taxon-name-part-type="genus" reg="Araeopteron">A.</tp:taxon-name-part> <tp:taxon-name-part taxon-name-part-type="species" reg="maculas">maculas</tp:taxon-name-part></tp:taxon-name></italic> sp. nov., female, paratype (<abbrev xmlns:xlink="http://www.w3.org/1999/xlink" content-type="institution" xlink:title="Northeast Forestry University, Harbin, China" id="ABBRID0EEBAG" xlink:type="simple">NEFU</abbrev>); 22. <italic><tp:taxon-name><tp:taxon-name-part taxon-name-part-type="genus" reg="Araeopteron">A.</tp:taxon-name-part> <tp:taxon-name-part taxon-name-part-type="species" reg="kononenkoi">kononenkoi</tp:taxon-name-part></tp:taxon-name></italic> sp. nov., female, paratype (<abbrev xmlns:xlink="http://www.w3.org/1999/xlink" content-type="institution" xlink:title="Northeast Forestry University, Harbin, China" id="ABBRID0EUBAG" xlink:type="simple">NEFU</abbrev>); 23. <italic><tp:taxon-name><tp:taxon-name-part taxon-name-part-type="genus" reg="Araeopteron">A.</tp:taxon-name-part> <tp:taxon-name-part taxon-name-part-type="species" reg="legraini">legraini</tp:taxon-name-part></tp:taxon-name></italic>, female (after <xref ref-type="bibr" rid="B2">Bippus 2018</xref>, <named-content xmlns:xlink="http://www.w3.org/1999/xlink" content-type="dwc:institutional_code" xlink:title="The Natural History Museum, London, United Kingdom" xlink:href="http://grbio.org/institution/natural-history-museum-london" xlink:type="simple">BMNH</named-content>); 24. <italic><tp:taxon-name><tp:taxon-name-part taxon-name-part-type="genus" reg="Araeopteron">A.</tp:taxon-name-part> <tp:taxon-name-part taxon-name-part-type="species" reg="xanthopis">xanthopis</tp:taxon-name-part></tp:taxon-name></italic>, female (<abbrev xmlns:xlink="http://www.w3.org/1999/xlink" content-type="institution" xlink:title="Northeast Forestry University, Harbin, China" id="ABBRID0EYCAG" xlink:type="simple">NEFU</abbrev>).</p></caption><graphic xmlns:xlink="http://www.w3.org/1999/xlink" xlink:href="zookeys-1256-259_article-159686__-g004.jpg" position="float" orientation="portrait" xlink:type="simple" id="oo_1446349.jpg"><uri content-type="original_file" xlink:type="simple">https://binary.pensoft.net/fig/1446349</uri></graphic></fig></tp:treatment-sec><ref-list><ref id="B7"><mixed-citation xmlns:xlink="http://www.w3.org/1999/xlink" xlink:type="simple"><person-group><name name-style="western"><surname>Fibiger</surname><given-names>M</given-names></name><name name-style="western"><surname>Kononenko</surname><given-names>VS</given-names></name></person-group> (<year>2008</year>) <article-title>A revision of the subfamily <tp:taxon-name><tp:taxon-name-part taxon-name-part-type="subfamily">Araeopteroninae</tp:taxon-name-part></tp:taxon-name> Fibiger, 2005 in the Russian Far East and neighbouring countries with a description of four new species (<tp:taxon-name><tp:taxon-name-part taxon-name-part-type="order">Lepidoptera</tp:taxon-name-part></tp:taxon-name>, <tp:taxon-name><tp:taxon-name-part taxon-name-part-type="family">Noctuidae</tp:taxon-name-part></tp:taxon-name>).</article-title><source>Zootaxa</source><volume>1891</volume>(<issue>1</issue>): <fpage>39</fpage>–<lpage>54</lpage>. <ext-link xlink:href="10.11646/zootaxa.1891.1.4" ext-link-type="doi" xlink:type="simple">https://doi.org/10.11646/zootaxa.1891.1.4</ext-link></mixed-citation></ref><ref id="B14"><mixed-citation xmlns:xlink="http://www.w3.org/1999/xlink" xlink:type="simple"><person-group><name name-style="western"><surname>Han</surname><given-names>HL</given-names></name><name name-style="western"><surname>Kononenko</surname><given-names>VS</given-names></name></person-group> (<year>2021</year>) <article-title>Three new species of the genus <italic><tp:taxon-name><tp:taxon-name-part taxon-name-part-type="genus">Araeopteron</tp:taxon-name-part></tp:taxon-name></italic> Hampson, 1893 (<tp:taxon-name><tp:taxon-name-part taxon-name-part-type="order">Lepidoptera</tp:taxon-name-part></tp:taxon-name>, <tp:taxon-name><tp:taxon-name-part taxon-name-part-type="family">Erebidae</tp:taxon-name-part></tp:taxon-name>, <tp:taxon-name><tp:taxon-name-part taxon-name-part-type="subfamily">Boletobiinae</tp:taxon-name-part></tp:taxon-name>) from the Xizang Autonomous Region, China with an updated list of the world species.</article-title><source>ZooKeys</source><volume>1060</volume>: <fpage>17</fpage>–<lpage>32</lpage>. <ext-link xlink:href="10.3897/zookeys.1060.67674" ext-link-type="doi" xlink:type="simple">https://doi.org/10.3897/zookeys.1060.67674</ext-link></mixed-citation></ref><ref id="B2"><mixed-citation xmlns:xlink="http://www.w3.org/1999/xlink" xlink:type="simple"><person-group><name name-style="western"><surname>Bippus</surname><given-names>M</given-names></name></person-group> (<year>2018</year>) <article-title>New <tp:taxon-name><tp:taxon-name-part taxon-name-part-type="family">Erebidae</tp:taxon-name-part></tp:taxon-name> from the Mascarene island and about some Madagascar <tp:taxon-name><tp:taxon-name-part taxon-name-part-type="order">Lepidoptera</tp:taxon-name-part></tp:taxon-name> (<tp:taxon-name><tp:taxon-name-part taxon-name-part-type="order">Lepidoptera</tp:taxon-name-part></tp:taxon-name>: <tp:taxon-name><tp:taxon-name-part taxon-name-part-type="family">Erebidae</tp:taxon-name-part></tp:taxon-name>).</article-title><source>Phelsuma</source><volume>26</volume>: <fpage>10</fpage>–<lpage>43</lpage>.</mixed-citation></ref></ref-list></tp:taxon-treatment>
