# Supplementary material for: ﻿Four new and one newly recorded species of Araeopteron Hampson, 1893 (Erebidae, Boletobiinae, Araeopteronini), with the checklist of the genus from China
Source: Zookeys. 2025 Oct 22;1256:259–73. doi: 10.3897/zookeys.1256.159686 (PMC12572959; doi:10.3897/zookeys.1256.159686)
Supplement: XML Treatment for Araeopteron submedogensis [file zookeys.1256.159686-treatment5.xml]

<!DOCTYPE tp:taxon-treatment
  PUBLIC "-//TaxonX//DTD Taxonomic Treatment Publishing DTD v0 20100105//EN" "tax-treatment-NSO.dtd">
<tp:taxon-treatment xmlns:tp="http://www.plazi.org/taxpub"><tp:treatment-meta><kwd-group><label>Taxon classification</label><kwd>
              <named-content content-type="kingdom">Animalia</named-content>
            </kwd><kwd>
              <named-content content-type="order">Lepidoptera</named-content>
            </kwd><kwd>
              <named-content content-type="family">Erebidae</named-content>
            </kwd></kwd-group><mixed-citation publication-type="journal"><person-group><name><surname>Jin</surname><given-names>Yuanyuan</given-names></name><name><surname>Yao</surname><given-names>Chunhua</given-names></name><name><surname>Han</surname><given-names>Huilin</given-names></name></person-group><article-title>﻿Four new and one newly recorded species of <italic><tp:taxon-name><tp:taxon-name-part taxon-name-part-type="genus" reg="Araeopteron">Araeopteron</tp:taxon-name-part></tp:taxon-name></italic> Hampson, 1893 (<tp:taxon-name><tp:taxon-name-part taxon-name-part-type="family">Erebidae</tp:taxon-name-part></tp:taxon-name>, <tp:taxon-name><tp:taxon-name-part taxon-name-part-type="subfamily">Boletobiinae</tp:taxon-name-part></tp:taxon-name>, <tp:taxon-name><tp:taxon-name-part taxon-name-part-type="tribe">Araeopteronini</tp:taxon-name-part></tp:taxon-name>), with the checklist of the genus from China</article-title><source>Zookeys</source><day>22</day><month>10</month><year>2025</year><volume>1256</volume><fpage>259</fpage><lpage>273</lpage><pub-id pub-id-type="doi">10.3897/zookeys.1256.159686</pub-id></mixed-citation></tp:treatment-meta><tp:nomenclature><label>﻿</label><tp:taxon-name><object-id xmlns:xlink="http://www.w3.org/1999/xlink" content-type="arpha" xlink:type="simple">A0C76756-1A15-51E6-AEE9-7EFCF0402E08</object-id>
            <tp:taxon-name-part taxon-name-part-type="genus" reg="Araeopteron">Araeopteron</tp:taxon-name-part>
            <tp:taxon-name-part taxon-name-part-type="species" reg="submedogensis">submedogensis</tp:taxon-name-part>
            <object-id xmlns:xlink="http://www.w3.org/1999/xlink" content-type="zoobank" xlink:type="simple">https://zoobank.org/75B7EBE8-4DEB-4C26-90A2-8BCB035CB8A0</object-id>
          </tp:taxon-name><tp:taxon-status xmlns:xlink="http://www.w3.org/1999/xlink" xlink:type="simple">sp. nov.</tp:taxon-status><xref ref-type="fig" rid="F1">Figs 4</xref><xref ref-type="fig" rid="F3">, 17 Common name: 亚墨纤翅夜蛾</xref></tp:nomenclature><tp:treatment-sec sec-type="material" id="SECID0E5PAE"><title>Material examined.</title><p><bold><italic>Holotype</italic></bold>: China • ♂; Aut. Reg. Xizang, Nyingchi City, Motuo (=Medog) County, Beibeng Township, Dergong Village; 26.V–4.VI.2021; HL. Han leg.; genit. prep. no. hhl-5016-1; in <abbrev xmlns:xlink="http://www.w3.org/1999/xlink" content-type="institution" xlink:title="Northeast Forestry University, Harbin, China" id="ABBRID0EJQAE" xlink:type="simple">NEFU</abbrev>. <bold><italic>Paratype</italic></bold>: China • 1♂; same data as holotype; HL. Han leg.; genit. prep. no. hhl-5018-1; in <abbrev xmlns:xlink="http://www.w3.org/1999/xlink" content-type="institution" xlink:title="Northeast Forestry University, Harbin, China" id="ABBRID0ERQAE" xlink:type="simple">NEFU</abbrev>.</p></tp:treatment-sec><tp:treatment-sec sec-type="diagnosis" id="SECID0EWQAE"><title>Diagnosis.</title><p>The new species is similar to <italic><tp:taxon-name><tp:taxon-name-part taxon-name-part-type="genus" reg="Araeopteron">A.</tp:taxon-name-part> <tp:taxon-name-part taxon-name-part-type="species" reg="medogensis">medogensis</tp:taxon-name-part></tp:taxon-name></italic> (Figs <xref ref-type="fig" rid="F1">6</xref>, <xref ref-type="fig" rid="F3">16</xref>), but it can be distinguished by the following morphological characters (characters for <italic><tp:taxon-name><tp:taxon-name-part taxon-name-part-type="genus" reg="Araeopteron">A.</tp:taxon-name-part> <tp:taxon-name-part taxon-name-part-type="species" reg="medogensis">medogensis</tp:taxon-name-part></tp:taxon-name></italic> are in parentheses):</p><p>Adult. The background color of forewing is pale grayish to whitish (pale grayish yellow, mixed with brown); the antemedial line formed by two brown bands, luminous bright orange at costal area, and the other part slender (continuous, brown with yellow at costal area).</p><p>Male genitalia. The paratergal sclerites are absent, almost integrated with vinculum (thin, broadened apically); the saccus is wide, U-shaped, basally thickened and sclerotized (narrow U-shaped); the clasper is absent (present with a sharp and narrowing harpe in its apical 1/3).</p></tp:treatment-sec><tp:treatment-sec sec-type="description" id="SECID0E3RAE"><title>Description.</title><p><bold><italic>Adult</italic></bold> (Fig. <xref ref-type="fig" rid="F1">4</xref>). Wingspan 11.0–12.0 mm. Antennae filiform, with white scales. Head, patagia, and tegula covered with white; thorax grayish white. Forewing grayish white, suffused with many dark grey or blackish patches; basal line represented by a brown dot at the costal margin; antemedial line wavy, oblique, formed by two brown bands, with bright orange at costal area, its other part slender; median line, beige brown, with a black dot mixed luminous bright orange at costal area; postmedial line brown, indistinct, wavy, scattered; with dark brown between median and postmedial lines; subterminal line grayish white, wavy; terminal line brown, with a large dot on costal margin, other black and small; reniform stigma indicated by two black spots; fringe grey, mixed with brown. Hindwing grey, suffused with blackish; basal line blackish brown; transverse line blackish brown, with a black band on anal margin; marginal shade blackish brown; fringe same colour as on forewing. <bold><italic>Male genitalia</italic></bold> (Fig. <xref ref-type="fig" rid="F3">17</xref>). Tegumen triangular, weakly thickened. Paratergal sclerites absent. Vinculum thick, strongly sclerotized, flat, and U-shaped. Saccus wide, U-shaped, thickened and sclerotized at the base. Valva membranous, constricted at the middle; sacculus approximately 1/2 the width of valva, rounded apically; clasper absent; costa basally thin, swollen at 2/3 width of valva. Uncus short, as long as 1/2 of tegumen. Juxta membranous. Aedeagus long, narrow, slightly curved; vesica membranous, spineless. <bold><italic>Female genitalia</italic>.</bold> Unknown.</p></tp:treatment-sec><tp:treatment-sec sec-type="distribution" id="SECID0EWSAE"><title>Distribution.</title><p>China (Xizang).</p></tp:treatment-sec><tp:treatment-sec sec-type="etymology" id="SECID0E2SAE"><title>Etymology.</title><p>This species name is derived from the locality of the type, Motuo (=Medog), and it is closely related to the existing <italic><tp:taxon-name><tp:taxon-name-part taxon-name-part-type="genus" reg="Araeopteron">A.</tp:taxon-name-part> <tp:taxon-name-part taxon-name-part-type="species" reg="medogensis">medogensis</tp:taxon-name-part></tp:taxon-name></italic>.</p></tp:treatment-sec><tp:treatment-sec><!--Section generated to contain objects referenced in tp:taxon-treatment.--><fig id="F1" position="float" orientation="portrait"><object-id xmlns:xlink="http://www.w3.org/1999/xlink" content-type="doi" xlink:type="simple">10.3897/zookeys.1256.159686.figures1-6</object-id><object-id xmlns:xlink="http://www.w3.org/1999/xlink" content-type="arpha" xlink:type="simple">EAE4BA3A-782A-5BA7-95D1-614F19AB4D83</object-id><label>Figures 1–6.</label><caption><p>Adults of <italic><tp:taxon-name><tp:taxon-name-part taxon-name-part-type="genus" reg="Araeopteron">Araeopteron</tp:taxon-name-part></tp:taxon-name></italic> spp. 1. <italic><tp:taxon-name><tp:taxon-name-part taxon-name-part-type="genus" reg="Araeopteron">A.</tp:taxon-name-part> <tp:taxon-name-part taxon-name-part-type="species" reg="maculas">maculas</tp:taxon-name-part></tp:taxon-name></italic> sp. nov., male, holotype (<abbrev xmlns:xlink="http://www.w3.org/1999/xlink" content-type="institution" xlink:title="Northeast Forestry University, Harbin, China" id="ABBRID0EJDAE" xlink:type="simple">NEFU</abbrev>); 2. <italic><tp:taxon-name><tp:taxon-name-part taxon-name-part-type="genus" reg="Araeopteron">A.</tp:taxon-name-part> <tp:taxon-name-part taxon-name-part-type="species" reg="maculas">maculas</tp:taxon-name-part></tp:taxon-name></italic> sp. nov., female, paratype (<abbrev xmlns:xlink="http://www.w3.org/1999/xlink" content-type="institution" xlink:title="Northeast Forestry University, Harbin, China" id="ABBRID0EZDAE" xlink:type="simple">NEFU</abbrev>); 3. <italic><tp:taxon-name><tp:taxon-name-part taxon-name-part-type="genus" reg="Araeopteron">A.</tp:taxon-name-part> <tp:taxon-name-part taxon-name-part-type="species" reg="simaoensis">simaoensis</tp:taxon-name-part></tp:taxon-name></italic> sp. nov., male, holotype (<abbrev xmlns:xlink="http://www.w3.org/1999/xlink" content-type="institution" xlink:title="Northeast Forestry University, Harbin, China" id="ABBRID0EJEAE" xlink:type="simple">NEFU</abbrev>); 4. <italic><tp:taxon-name><tp:taxon-name-part taxon-name-part-type="genus" reg="Araeopteron">A.</tp:taxon-name-part> <tp:taxon-name-part taxon-name-part-type="species" reg="submedogensis">submedogensis</tp:taxon-name-part></tp:taxon-name></italic> sp. nov., male, holotype (<abbrev xmlns:xlink="http://www.w3.org/1999/xlink" content-type="institution" xlink:title="Northeast Forestry University, Harbin, China" id="ABBRID0EZEAE" xlink:type="simple">NEFU</abbrev>); 5. <italic><tp:taxon-name><tp:taxon-name-part taxon-name-part-type="genus" reg="Araeopteron">A.</tp:taxon-name-part> <tp:taxon-name-part taxon-name-part-type="species" reg="ussurica">ussurica</tp:taxon-name-part></tp:taxon-name></italic>, male (after <xref ref-type="bibr" rid="B7">Fibiger and Kononenko 2008</xref>, <named-content xmlns:xlink="http://www.w3.org/1999/xlink" content-type="dwc:institutional_code" xlink:title="Zoological Museum University Copenhagen, Denmark" xlink:href="http://grbio.org/institution/zoological-museum-university-copenhagen" xlink:type="simple">ZMUC</named-content>); 6. <italic><tp:taxon-name><tp:taxon-name-part taxon-name-part-type="genus" reg="Araeopteron">A.</tp:taxon-name-part> <tp:taxon-name-part taxon-name-part-type="species" reg="medogensis">medogensis</tp:taxon-name-part></tp:taxon-name></italic>, male (after <xref ref-type="bibr" rid="B14">Han and Kononenko 2021</xref>, <abbrev xmlns:xlink="http://www.w3.org/1999/xlink" content-type="institution" xlink:title="Northeast Forestry University, Harbin, China" id="ABBRID0EBGAE" xlink:type="simple">NEFU</abbrev>). Scale bars: 1 mm.</p></caption><graphic xmlns:xlink="http://www.w3.org/1999/xlink" xlink:href="zookeys-1256-259_article-159686__-g001.jpg" position="float" orientation="portrait" xlink:type="simple" id="oo_1446346.jpg"><uri content-type="original_file" xlink:type="simple">https://binary.pensoft.net/fig/1446346</uri></graphic></fig><fig id="F3" position="float" orientation="portrait"><object-id xmlns:xlink="http://www.w3.org/1999/xlink" content-type="doi" xlink:type="simple">10.3897/zookeys.1256.159686.figures13-18</object-id><object-id xmlns:xlink="http://www.w3.org/1999/xlink" content-type="arpha" xlink:type="simple">58E6814B-6673-598B-AFA4-7C1566015714</object-id><label>Figures 13–18.</label><caption><p>Male genitalia of <italic><tp:taxon-name><tp:taxon-name-part taxon-name-part-type="genus" reg="Araeopteron">Araeopteron</tp:taxon-name-part></tp:taxon-name></italic> spp. 13. <italic><tp:taxon-name><tp:taxon-name-part taxon-name-part-type="genus" reg="Araeopteron">A.</tp:taxon-name-part> <tp:taxon-name-part taxon-name-part-type="species" reg="maculas">maculas</tp:taxon-name-part></tp:taxon-name></italic> sp. nov., male, holotype (<abbrev xmlns:xlink="http://www.w3.org/1999/xlink" content-type="institution" xlink:title="Northeast Forestry University, Harbin, China" id="ABBRID0EC3AE" xlink:type="simple">NEFU</abbrev>); 14. <italic><tp:taxon-name><tp:taxon-name-part taxon-name-part-type="genus" reg="Araeopteron">A.</tp:taxon-name-part> <tp:taxon-name-part taxon-name-part-type="species" reg="ussurica">ussurica</tp:taxon-name-part></tp:taxon-name></italic> sp. nov., male, paratype (after <xref ref-type="bibr" rid="B7">Fibiger and Kononenko 2008</xref>, <named-content xmlns:xlink="http://www.w3.org/1999/xlink" content-type="dwc:institutional_code" xlink:title="Zoological Museum University Copenhagen, Denmark" xlink:href="http://grbio.org/institution/zoological-museum-university-copenhagen" xlink:type="simple">ZMUC</named-content>); 15. <italic><tp:taxon-name><tp:taxon-name-part taxon-name-part-type="genus" reg="Araeopteron">A.</tp:taxon-name-part> <tp:taxon-name-part taxon-name-part-type="species" reg="simaoensis">simaoensis</tp:taxon-name-part></tp:taxon-name></italic> sp. nov., male, holotype (<abbrev xmlns:xlink="http://www.w3.org/1999/xlink" content-type="institution" xlink:title="Northeast Forestry University, Harbin, China" id="ABBRID0EG4AE" xlink:type="simple">NEFU</abbrev>); 16. <italic><tp:taxon-name><tp:taxon-name-part taxon-name-part-type="genus" reg="Araeopteron">A.</tp:taxon-name-part> <tp:taxon-name-part taxon-name-part-type="species" reg="medogensis">medogensis</tp:taxon-name-part></tp:taxon-name></italic>, male (after <xref ref-type="bibr" rid="B14">Han and Kononenko 2021</xref>, <abbrev xmlns:xlink="http://www.w3.org/1999/xlink" content-type="institution" xlink:title="Northeast Forestry University, Harbin, China" id="ABBRID0E14AE" xlink:type="simple">NEFU</abbrev>); 17. <italic><tp:taxon-name><tp:taxon-name-part taxon-name-part-type="genus" reg="Araeopteron">A.</tp:taxon-name-part> <tp:taxon-name-part taxon-name-part-type="species" reg="submedogensis">submedogensis</tp:taxon-name-part></tp:taxon-name></italic> sp. nov., male, holotype (<abbrev xmlns:xlink="http://www.w3.org/1999/xlink" content-type="institution" xlink:title="Northeast Forestry University, Harbin, China" id="ABBRID0EK5AE" xlink:type="simple">NEFU</abbrev>); 18. <italic><tp:taxon-name><tp:taxon-name-part taxon-name-part-type="genus" reg="Araeopteron">A.</tp:taxon-name-part> <tp:taxon-name-part taxon-name-part-type="species" reg="xanthopis">xanthopis</tp:taxon-name-part></tp:taxon-name></italic>, male (<abbrev xmlns:xlink="http://www.w3.org/1999/xlink" content-type="institution" xlink:title="Northeast Forestry University, Harbin, China" id="ABBRID0E15AE" xlink:type="simple">NEFU</abbrev>).</p></caption><graphic xmlns:xlink="http://www.w3.org/1999/xlink" xlink:href="zookeys-1256-259_article-159686__-g003.jpg" position="float" orientation="portrait" xlink:type="simple" id="oo_1446348.jpg"><uri content-type="original_file" xlink:type="simple">https://binary.pensoft.net/fig/1446348</uri></graphic></fig></tp:treatment-sec><ref-list><ref id="B7"><mixed-citation xmlns:xlink="http://www.w3.org/1999/xlink" xlink:type="simple"><person-group><name name-style="western"><surname>Fibiger</surname><given-names>M</given-names></name><name name-style="western"><surname>Kononenko</surname><given-names>VS</given-names></name></person-group> (<year>2008</year>) <article-title>A revision of the subfamily <tp:taxon-name><tp:taxon-name-part taxon-name-part-type="subfamily">Araeopteroninae</tp:taxon-name-part></tp:taxon-name> Fibiger, 2005 in the Russian Far East and neighbouring countries with a description of four new species (<tp:taxon-name><tp:taxon-name-part taxon-name-part-type="order">Lepidoptera</tp:taxon-name-part></tp:taxon-name>, <tp:taxon-name><tp:taxon-name-part taxon-name-part-type="family">Noctuidae</tp:taxon-name-part></tp:taxon-name>).</article-title><source>Zootaxa</source><volume>1891</volume>(<issue>1</issue>): <fpage>39</fpage>–<lpage>54</lpage>. <ext-link xlink:href="10.11646/zootaxa.1891.1.4" ext-link-type="doi" xlink:type="simple">https://doi.org/10.11646/zootaxa.1891.1.4</ext-link></mixed-citation></ref><ref id="B14"><mixed-citation xmlns:xlink="http://www.w3.org/1999/xlink" xlink:type="simple"><person-group><name name-style="western"><surname>Han</surname><given-names>HL</given-names></name><name name-style="western"><surname>Kononenko</surname><given-names>VS</given-names></name></person-group> (<year>2021</year>) <article-title>Three new species of the genus <italic><tp:taxon-name><tp:taxon-name-part taxon-name-part-type="genus">Araeopteron</tp:taxon-name-part></tp:taxon-name></italic> Hampson, 1893 (<tp:taxon-name><tp:taxon-name-part taxon-name-part-type="order">Lepidoptera</tp:taxon-name-part></tp:taxon-name>, <tp:taxon-name><tp:taxon-name-part taxon-name-part-type="family">Erebidae</tp:taxon-name-part></tp:taxon-name>, <tp:taxon-name><tp:taxon-name-part taxon-name-part-type="subfamily">Boletobiinae</tp:taxon-name-part></tp:taxon-name>) from the Xizang Autonomous Region, China with an updated list of the world species.</article-title><source>ZooKeys</source><volume>1060</volume>: <fpage>17</fpage>–<lpage>32</lpage>. <ext-link xlink:href="10.3897/zookeys.1060.67674" ext-link-type="doi" xlink:type="simple">https://doi.org/10.3897/zookeys.1060.67674</ext-link></mixed-citation></ref></ref-list></tp:taxon-treatment>
