# Supplementary material for: ﻿Four new and one newly recorded species of Araeopteron Hampson, 1893 (Erebidae, Boletobiinae, Araeopteronini), with the checklist of the genus from China
Source: Zookeys. 2025 Oct 22;1256:259–73. doi: 10.3897/zookeys.1256.159686 (PMC12572959; doi:10.3897/zookeys.1256.159686)
Supplement: XML Treatment for Araeopteron kononenkoi [file zookeys.1256.159686-treatment6.xml]

<!DOCTYPE tp:taxon-treatment
  PUBLIC "-//TaxonX//DTD Taxonomic Treatment Publishing DTD v0 20100105//EN" "tax-treatment-NSO.dtd">
<tp:taxon-treatment xmlns:tp="http://www.plazi.org/taxpub"><tp:treatment-meta><kwd-group><label>Taxon classification</label><kwd>
              <named-content content-type="kingdom">Animalia</named-content>
            </kwd><kwd>
              <named-content content-type="order">Lepidoptera</named-content>
            </kwd><kwd>
              <named-content content-type="family">Erebidae</named-content>
            </kwd></kwd-group><mixed-citation publication-type="journal"><person-group><name><surname>Jin</surname><given-names>Yuanyuan</given-names></name><name><surname>Yao</surname><given-names>Chunhua</given-names></name><name><surname>Han</surname><given-names>Huilin</given-names></name></person-group><article-title>﻿Four new and one newly recorded species of <italic><tp:taxon-name><tp:taxon-name-part taxon-name-part-type="genus" reg="Araeopteron">Araeopteron</tp:taxon-name-part></tp:taxon-name></italic> Hampson, 1893 (<tp:taxon-name><tp:taxon-name-part taxon-name-part-type="family">Erebidae</tp:taxon-name-part></tp:taxon-name>, <tp:taxon-name><tp:taxon-name-part taxon-name-part-type="subfamily">Boletobiinae</tp:taxon-name-part></tp:taxon-name>, <tp:taxon-name><tp:taxon-name-part taxon-name-part-type="tribe">Araeopteronini</tp:taxon-name-part></tp:taxon-name>), with the checklist of the genus from China</article-title><source>Zookeys</source><day>22</day><month>10</month><year>2025</year><volume>1256</volume><fpage>259</fpage><lpage>273</lpage><pub-id pub-id-type="doi">10.3897/zookeys.1256.159686</pub-id></mixed-citation></tp:treatment-meta><tp:nomenclature><label>﻿</label><tp:taxon-name><object-id xmlns:xlink="http://www.w3.org/1999/xlink" content-type="arpha" xlink:type="simple">2E8A74C7-7B24-5239-A41D-D8AA5E6FBEE7</object-id>
            <tp:taxon-name-part taxon-name-part-type="genus" reg="Araeopteron">Araeopteron</tp:taxon-name-part>
            <tp:taxon-name-part taxon-name-part-type="species" reg="kononenkoi">kononenkoi</tp:taxon-name-part>
            <object-id xmlns:xlink="http://www.w3.org/1999/xlink" content-type="zoobank" xlink:type="simple">https://zoobank.org/D29B64B7-4135-4647-A578-761870E8F408</object-id>
          </tp:taxon-name><tp:taxon-status xmlns:xlink="http://www.w3.org/1999/xlink" xlink:type="simple">sp. nov.</tp:taxon-status><xref ref-type="fig" rid="F2">Figs 7</xref><xref ref-type="fig" rid="F2">, 8</xref><xref ref-type="fig" rid="F4">, 19</xref><xref ref-type="fig" rid="F4">, 22 Common name: 滇纤翅夜蛾</xref></tp:nomenclature><tp:treatment-sec sec-type="material" id="SECID0EGVAE"><title>Material examined.</title><p><bold><italic>Holotype</italic></bold>: China • ♂; Yunnan, Baoshan City, Longyang District, Baihualing Village, Mt. Gaoligong; 30.VII–2.VIII.2014; HL. Han leg.; genit. prep. no. hhl-4461-1; in <abbrev xmlns:xlink="http://www.w3.org/1999/xlink" content-type="institution" xlink:title="Northeast Forestry University, Harbin, China" id="ABBRID0ERVAE" xlink:type="simple">NEFU</abbrev>. <bold><italic>Paratype</italic></bold>. China • 1♀; Yunnan, Simao District, Beishan; 21.VII.2012; HL. Han, XX. Jin, H. Geng leg.; genit, prep. no. hhl-4460-1; in <abbrev xmlns:xlink="http://www.w3.org/1999/xlink" content-type="institution" xlink:title="Northeast Forestry University, Harbin, China" id="ABBRID0EZVAE" xlink:type="simple">NEFU</abbrev>.</p></tp:treatment-sec><tp:treatment-sec sec-type="diagnosis" id="SECID0E5VAE"><title>Diagnosis.</title><p>The new species is similar to <italic><tp:taxon-name><tp:taxon-name-part taxon-name-part-type="genus" reg="Araeopteron">A.</tp:taxon-name-part> <tp:taxon-name-part taxon-name-part-type="species" reg="legraini">legraini</tp:taxon-name-part></tp:taxon-name></italic> Bippus, 2018 (Figs <xref ref-type="fig" rid="F2">9</xref>, <xref ref-type="fig" rid="F2">10</xref>, <xref ref-type="fig" rid="F4">20</xref>, <xref ref-type="fig" rid="F4">23</xref>), but can be distinguished by external morphology and the structure of the genitalia (characters for <italic><tp:taxon-name><tp:taxon-name-part taxon-name-part-type="genus" reg="Araeopteron">A.</tp:taxon-name-part> <tp:taxon-name-part taxon-name-part-type="species" reg="legraini">legraini</tp:taxon-name-part></tp:taxon-name></italic> are in parentheses):</p><p>Adult. The subterminal line bears a large and brown dot at the costal margin, slender at other part (thick and flared, except delicately in the middle part); the postmedial line is reduced to a tawny bar on the inner margin (a large, irregularly scattered black patch on the inner margin); with a blackish-brown field near the apex, forming a patch at wing apex (without an additional patch at the wing apex).</p><p>Male genitalia. The tegumen is short and thin (long and thick); the cucullus is rounded, rectangular in shape (moderately broadened with a bilobed apex); the uncus is weakly sclerotized (strongly sclerotized); the vesica is membranous, without grains (covered with numerous minute grains, and with a small cornuti band).</p><fig id="F2" position="float" orientation="portrait"><object-id xmlns:xlink="http://www.w3.org/1999/xlink" content-type="doi" xlink:type="simple">10.3897/zookeys.1256.159686.figures7-12</object-id><object-id xmlns:xlink="http://www.w3.org/1999/xlink" content-type="arpha" xlink:type="simple">71F3A1F4-8FB3-5619-9C94-71F0CFAA6D6E</object-id><label>Figures 7–12.</label><caption><p>Adults of <italic><tp:taxon-name><tp:taxon-name-part taxon-name-part-type="genus" reg="Araeopteron">Araeopteron</tp:taxon-name-part></tp:taxon-name></italic> spp. 7. <italic><tp:taxon-name><tp:taxon-name-part taxon-name-part-type="genus" reg="Araeopteron">A.</tp:taxon-name-part> <tp:taxon-name-part taxon-name-part-type="species" reg="kononenkoi">kononenkoi</tp:taxon-name-part></tp:taxon-name></italic> sp. nov., male, holotype (<abbrev xmlns:xlink="http://www.w3.org/1999/xlink" content-type="institution" xlink:title="Northeast Forestry University, Harbin, China" id="ABBRID0EGYAE" xlink:type="simple">NEFU</abbrev>); 8. <italic><tp:taxon-name><tp:taxon-name-part taxon-name-part-type="genus" reg="Araeopteron">A.</tp:taxon-name-part> <tp:taxon-name-part taxon-name-part-type="species" reg="kononenkoi">kononenkoi</tp:taxon-name-part></tp:taxon-name></italic> sp. nov., female, paratype (<abbrev xmlns:xlink="http://www.w3.org/1999/xlink" content-type="institution" xlink:title="Northeast Forestry University, Harbin, China" id="ABBRID0EWYAE" xlink:type="simple">NEFU</abbrev>); 9. <italic><tp:taxon-name><tp:taxon-name-part taxon-name-part-type="genus" reg="Araeopteron">A.</tp:taxon-name-part> <tp:taxon-name-part taxon-name-part-type="species" reg="legraini">legraini</tp:taxon-name-part></tp:taxon-name></italic> (after <xref ref-type="bibr" rid="B2">Bippus 2018</xref>, <named-content xmlns:xlink="http://www.w3.org/1999/xlink" content-type="dwc:institutional_code" xlink:title="The Natural History Museum, London, United Kingdom" xlink:href="http://grbio.org/institution/natural-history-museum-london" xlink:type="simple">BMNH</named-content>); 10. <italic><tp:taxon-name><tp:taxon-name-part taxon-name-part-type="genus" reg="Araeopteron">A.</tp:taxon-name-part> <tp:taxon-name-part taxon-name-part-type="species" reg="legraini">legraini</tp:taxon-name-part></tp:taxon-name></italic> (after <xref ref-type="bibr" rid="B2">Bippus 2018</xref>, <named-content xmlns:xlink="http://www.w3.org/1999/xlink" content-type="dwc:institutional_code" xlink:title="The Natural History Museum, London, United Kingdom" xlink:href="http://grbio.org/institution/natural-history-museum-london" xlink:type="simple">BMNH</named-content>); 11. <italic><tp:taxon-name><tp:taxon-name-part taxon-name-part-type="genus" reg="Araeopteron">A.</tp:taxon-name-part> <tp:taxon-name-part taxon-name-part-type="species" reg="xanthopis">xanthopis</tp:taxon-name-part></tp:taxon-name></italic>, male (<abbrev xmlns:xlink="http://www.w3.org/1999/xlink" content-type="institution" xlink:title="Northeast Forestry University, Harbin, China" id="ABBRID0EO1AE" xlink:type="simple">NEFU</abbrev>); 12. <italic><tp:taxon-name><tp:taxon-name-part taxon-name-part-type="genus" reg="Araeopteron">A.</tp:taxon-name-part> <tp:taxon-name-part taxon-name-part-type="species" reg="xanthopis">xanthopis</tp:taxon-name-part></tp:taxon-name></italic>, female (<abbrev xmlns:xlink="http://www.w3.org/1999/xlink" content-type="institution" xlink:title="Northeast Forestry University, Harbin, China" id="ABBRID0E51AE" xlink:type="simple">NEFU</abbrev>). Scale bars: 1 mm.</p></caption><graphic xmlns:xlink="http://www.w3.org/1999/xlink" xlink:href="zookeys-1256-259_article-159686__-g002.jpg" position="float" orientation="portrait" xlink:type="simple" id="oo_1446347.jpg"><uri content-type="original_file" xlink:type="simple">https://binary.pensoft.net/fig/1446347</uri></graphic></fig><fig id="F3" position="float" orientation="portrait"><object-id xmlns:xlink="http://www.w3.org/1999/xlink" content-type="doi" xlink:type="simple">10.3897/zookeys.1256.159686.figures13-18</object-id><object-id xmlns:xlink="http://www.w3.org/1999/xlink" content-type="arpha" xlink:type="simple">58E6814B-6673-598B-AFA4-7C1566015714</object-id><label>Figures 13–18.</label><caption><p>Male genitalia of <italic><tp:taxon-name><tp:taxon-name-part taxon-name-part-type="genus" reg="Araeopteron">Araeopteron</tp:taxon-name-part></tp:taxon-name></italic> spp. 13. <italic><tp:taxon-name><tp:taxon-name-part taxon-name-part-type="genus" reg="Araeopteron">A.</tp:taxon-name-part> <tp:taxon-name-part taxon-name-part-type="species" reg="maculas">maculas</tp:taxon-name-part></tp:taxon-name></italic> sp. nov., male, holotype (<abbrev xmlns:xlink="http://www.w3.org/1999/xlink" content-type="institution" xlink:title="Northeast Forestry University, Harbin, China" id="ABBRID0EC3AE" xlink:type="simple">NEFU</abbrev>); 14. <italic><tp:taxon-name><tp:taxon-name-part taxon-name-part-type="genus" reg="Araeopteron">A.</tp:taxon-name-part> <tp:taxon-name-part taxon-name-part-type="species" reg="ussurica">ussurica</tp:taxon-name-part></tp:taxon-name></italic> sp. nov., male, paratype (after <xref ref-type="bibr" rid="B7">Fibiger and Kononenko 2008</xref>, <named-content xmlns:xlink="http://www.w3.org/1999/xlink" content-type="dwc:institutional_code" xlink:title="Zoological Museum University Copenhagen, Denmark" xlink:href="http://grbio.org/institution/zoological-museum-university-copenhagen" xlink:type="simple">ZMUC</named-content>); 15. <italic><tp:taxon-name><tp:taxon-name-part taxon-name-part-type="genus" reg="Araeopteron">A.</tp:taxon-name-part> <tp:taxon-name-part taxon-name-part-type="species" reg="simaoensis">simaoensis</tp:taxon-name-part></tp:taxon-name></italic> sp. nov., male, holotype (<abbrev xmlns:xlink="http://www.w3.org/1999/xlink" content-type="institution" xlink:title="Northeast Forestry University, Harbin, China" id="ABBRID0EG4AE" xlink:type="simple">NEFU</abbrev>); 16. <italic><tp:taxon-name><tp:taxon-name-part taxon-name-part-type="genus" reg="Araeopteron">A.</tp:taxon-name-part> <tp:taxon-name-part taxon-name-part-type="species" reg="medogensis">medogensis</tp:taxon-name-part></tp:taxon-name></italic>, male (after <xref ref-type="bibr" rid="B14">Han and Kononenko 2021</xref>, <abbrev xmlns:xlink="http://www.w3.org/1999/xlink" content-type="institution" xlink:title="Northeast Forestry University, Harbin, China" id="ABBRID0E14AE" xlink:type="simple">NEFU</abbrev>); 17. <italic><tp:taxon-name><tp:taxon-name-part taxon-name-part-type="genus" reg="Araeopteron">A.</tp:taxon-name-part> <tp:taxon-name-part taxon-name-part-type="species" reg="submedogensis">submedogensis</tp:taxon-name-part></tp:taxon-name></italic> sp. nov., male, holotype (<abbrev xmlns:xlink="http://www.w3.org/1999/xlink" content-type="institution" xlink:title="Northeast Forestry University, Harbin, China" id="ABBRID0EK5AE" xlink:type="simple">NEFU</abbrev>); 18. <italic><tp:taxon-name><tp:taxon-name-part taxon-name-part-type="genus" reg="Araeopteron">A.</tp:taxon-name-part> <tp:taxon-name-part taxon-name-part-type="species" reg="xanthopis">xanthopis</tp:taxon-name-part></tp:taxon-name></italic>, male (<abbrev xmlns:xlink="http://www.w3.org/1999/xlink" content-type="institution" xlink:title="Northeast Forestry University, Harbin, China" id="ABBRID0E15AE" xlink:type="simple">NEFU</abbrev>).</p></caption><graphic xmlns:xlink="http://www.w3.org/1999/xlink" xlink:href="zookeys-1256-259_article-159686__-g003.jpg" position="float" orientation="portrait" xlink:type="simple" id="oo_1446348.jpg"><uri content-type="original_file" xlink:type="simple">https://binary.pensoft.net/fig/1446348</uri></graphic></fig><p>Female genitalia. The apophysis posterioris longer than apophysis anterioris (anterioris and posterioris almost equal in length); the signum is strongly sclerotized, pie-shaped, with numerous long spines (knob-shaped, with short spines).</p><fig id="F4" position="float" orientation="portrait"><object-id xmlns:xlink="http://www.w3.org/1999/xlink" content-type="doi" xlink:type="simple">10.3897/zookeys.1256.159686.figures19-24</object-id><object-id xmlns:xlink="http://www.w3.org/1999/xlink" content-type="arpha" xlink:type="simple">6A564AB6-3194-5228-953A-6C481E5F9D14</object-id><label>Figures 19–24.</label><caption><p>Male and female genitalia of <italic><tp:taxon-name><tp:taxon-name-part taxon-name-part-type="genus" reg="Araeopteron">Araeopteron</tp:taxon-name-part></tp:taxon-name></italic> spp. 19. <italic><tp:taxon-name><tp:taxon-name-part taxon-name-part-type="genus" reg="Araeopteron">A.</tp:taxon-name-part> <tp:taxon-name-part taxon-name-part-type="species" reg="kononenkoi">kononenkoi</tp:taxon-name-part></tp:taxon-name></italic> sp. nov., male, holotype (<abbrev xmlns:xlink="http://www.w3.org/1999/xlink" content-type="institution" xlink:title="Northeast Forestry University, Harbin, China" id="ABBRID0EAAAG" xlink:type="simple">NEFU</abbrev>); 20. <italic><tp:taxon-name><tp:taxon-name-part taxon-name-part-type="genus" reg="Araeopteron">A.</tp:taxon-name-part> <tp:taxon-name-part taxon-name-part-type="species" reg="legraini">legraini</tp:taxon-name-part></tp:taxon-name></italic>, male (after <xref ref-type="bibr" rid="B2">Bippus 2018</xref>, <named-content xmlns:xlink="http://www.w3.org/1999/xlink" content-type="dwc:institutional_code" xlink:title="The Natural History Museum, London, United Kingdom" xlink:href="http://grbio.org/institution/natural-history-museum-london" xlink:type="simple">BMNH</named-content>); 21. <italic><tp:taxon-name><tp:taxon-name-part taxon-name-part-type="genus" reg="Araeopteron">A.</tp:taxon-name-part> <tp:taxon-name-part taxon-name-part-type="species" reg="maculas">maculas</tp:taxon-name-part></tp:taxon-name></italic> sp. nov., female, paratype (<abbrev xmlns:xlink="http://www.w3.org/1999/xlink" content-type="institution" xlink:title="Northeast Forestry University, Harbin, China" id="ABBRID0EEBAG" xlink:type="simple">NEFU</abbrev>); 22. <italic><tp:taxon-name><tp:taxon-name-part taxon-name-part-type="genus" reg="Araeopteron">A.</tp:taxon-name-part> <tp:taxon-name-part taxon-name-part-type="species" reg="kononenkoi">kononenkoi</tp:taxon-name-part></tp:taxon-name></italic> sp. nov., female, paratype (<abbrev xmlns:xlink="http://www.w3.org/1999/xlink" content-type="institution" xlink:title="Northeast Forestry University, Harbin, China" id="ABBRID0EUBAG" xlink:type="simple">NEFU</abbrev>); 23. <italic><tp:taxon-name><tp:taxon-name-part taxon-name-part-type="genus" reg="Araeopteron">A.</tp:taxon-name-part> <tp:taxon-name-part taxon-name-part-type="species" reg="legraini">legraini</tp:taxon-name-part></tp:taxon-name></italic>, female (after <xref ref-type="bibr" rid="B2">Bippus 2018</xref>, <named-content xmlns:xlink="http://www.w3.org/1999/xlink" content-type="dwc:institutional_code" xlink:title="The Natural History Museum, London, United Kingdom" xlink:href="http://grbio.org/institution/natural-history-museum-london" xlink:type="simple">BMNH</named-content>); 24. <italic><tp:taxon-name><tp:taxon-name-part taxon-name-part-type="genus" reg="Araeopteron">A.</tp:taxon-name-part> <tp:taxon-name-part taxon-name-part-type="species" reg="xanthopis">xanthopis</tp:taxon-name-part></tp:taxon-name></italic>, female (<abbrev xmlns:xlink="http://www.w3.org/1999/xlink" content-type="institution" xlink:title="Northeast Forestry University, Harbin, China" id="ABBRID0EYCAG" xlink:type="simple">NEFU</abbrev>).</p></caption><graphic xmlns:xlink="http://www.w3.org/1999/xlink" xlink:href="zookeys-1256-259_article-159686__-g004.jpg" position="float" orientation="portrait" xlink:type="simple" id="oo_1446349.jpg"><uri content-type="original_file" xlink:type="simple">https://binary.pensoft.net/fig/1446349</uri></graphic></fig></tp:treatment-sec><tp:treatment-sec sec-type="description" id="SECID0ECDAG"><title>Description.</title><p><bold><italic>Adult</italic></bold> (Figs <xref ref-type="fig" rid="F2">7</xref>, <xref ref-type="fig" rid="F2">8</xref>). Wingspan 11.0–11.5 mm. Antennae filiform. Head, patagia, and tegula covered with cream-white scales, mixed with beige; thorax brown, covered with cream-white. Abdomen dark brownish tan, covered with off-white. Forewing cream-white, with distinct brown bands along the costal margin; basal line brown, wavy, with a black dot at costal margin; antemedial line brown, wavy, oblique, the top part showing a shade of daffodil yellow, and with a black dot on costal margin; median line, brown, diffused, only as a distinct black dot at costal margin; postmedial brown, bent in as M-shaped; subterminal line brownish yellow, double, indistinct, and wavy, with a white area between double lines and with a large and brown dot at costal margin; a blackish-brown field near the apex forming a distinct patch at wing apex; reniform stigma black; fringe brown to grayish yellow. Hindwing darker than forewing, off-white with grayish; antemedial line blackish brown; median line brown, diffused; postmedial line thin, brown, wavy and with a black dot at anal margin; median area darker than background color, blackish brown, present a white dot on 1/3 of the anal margin; subterminal line brown, double, wavy; fringe grayish white at anal margin, other part brown and mixed white; discal spot black. <bold><italic>Male genitalia</italic></bold> (Fig. <xref ref-type="fig" rid="F4">19</xref>). Tegumen triangular. Vinculum thick, slightly sclerotized. Saccus short, flat, arch-shaped, widened at the base. Valva narrow at the base, angled apically; sacculus slightly sclerotized, bent at its 2/3; clasper absent; costa slightly sclerotized, basally thin and narrow, gradually arched and extended to a swollen section; cucullus rounded, rectangle-shaped. Uncus long, slender, with sharp apex. Juxta large, plate-like, slightly sclerotized. Aedeagus short, slightly curved, weakly sclerotized; carinal hook slightly sclerotized, spiniform. Vesica membranous, without spines. <bold><italic>Female genitalia</italic></bold> (Fig. <xref ref-type="fig" rid="F4">22</xref>). Papillae anales slightly sclerotized, broad, and covered with numerous long hairs. Apophysis posterioris long and slender; apophysis anterioris short and slender, length of posterioris exceeding that of anterioris by 3/4 times. Ostium bursae funnel-shaped. Ductus bursae short, narrow basally. Corpus bursae droplet-shaped, slightly curved in the upper part. Signum strongly sclerotized, knob-shaped, and bearing numerous long spines.</p></tp:treatment-sec><tp:treatment-sec sec-type="distribution" id="SECID0EDEAG"><title>Distribution.</title><p>China (Yunnan).</p></tp:treatment-sec><tp:treatment-sec sec-type="etymology" id="SECID0EIEAG"><title>Etymology.</title><p>This species name is derived from honoring the researcher Dr VS Kononenko.</p></tp:treatment-sec><ref-list><ref id="B2"><mixed-citation xmlns:xlink="http://www.w3.org/1999/xlink" xlink:type="simple"><person-group><name name-style="western"><surname>Bippus</surname><given-names>M</given-names></name></person-group> (<year>2018</year>) <article-title>New <tp:taxon-name><tp:taxon-name-part taxon-name-part-type="family">Erebidae</tp:taxon-name-part></tp:taxon-name> from the Mascarene island and about some Madagascar <tp:taxon-name><tp:taxon-name-part taxon-name-part-type="order">Lepidoptera</tp:taxon-name-part></tp:taxon-name> (<tp:taxon-name><tp:taxon-name-part taxon-name-part-type="order">Lepidoptera</tp:taxon-name-part></tp:taxon-name>: <tp:taxon-name><tp:taxon-name-part taxon-name-part-type="family">Erebidae</tp:taxon-name-part></tp:taxon-name>).</article-title><source>Phelsuma</source><volume>26</volume>: <fpage>10</fpage>–<lpage>43</lpage>.</mixed-citation></ref><ref id="B7"><mixed-citation xmlns:xlink="http://www.w3.org/1999/xlink" xlink:type="simple"><person-group><name name-style="western"><surname>Fibiger</surname><given-names>M</given-names></name><name name-style="western"><surname>Kononenko</surname><given-names>VS</given-names></name></person-group> (<year>2008</year>) <article-title>A revision of the subfamily <tp:taxon-name><tp:taxon-name-part taxon-name-part-type="subfamily">Araeopteroninae</tp:taxon-name-part></tp:taxon-name> Fibiger, 2005 in the Russian Far East and neighbouring countries with a description of four new species (<tp:taxon-name><tp:taxon-name-part taxon-name-part-type="order">Lepidoptera</tp:taxon-name-part></tp:taxon-name>, <tp:taxon-name><tp:taxon-name-part taxon-name-part-type="family">Noctuidae</tp:taxon-name-part></tp:taxon-name>).</article-title><source>Zootaxa</source><volume>1891</volume>(<issue>1</issue>): <fpage>39</fpage>–<lpage>54</lpage>. <ext-link xlink:href="10.11646/zootaxa.1891.1.4" ext-link-type="doi" xlink:type="simple">https://doi.org/10.11646/zootaxa.1891.1.4</ext-link></mixed-citation></ref><ref id="B14"><mixed-citation xmlns:xlink="http://www.w3.org/1999/xlink" xlink:type="simple"><person-group><name name-style="western"><surname>Han</surname><given-names>HL</given-names></name><name name-style="western"><surname>Kononenko</surname><given-names>VS</given-names></name></person-group> (<year>2021</year>) <article-title>Three new species of the genus <italic><tp:taxon-name><tp:taxon-name-part taxon-name-part-type="genus">Araeopteron</tp:taxon-name-part></tp:taxon-name></italic> Hampson, 1893 (<tp:taxon-name><tp:taxon-name-part taxon-name-part-type="order">Lepidoptera</tp:taxon-name-part></tp:taxon-name>, <tp:taxon-name><tp:taxon-name-part taxon-name-part-type="family">Erebidae</tp:taxon-name-part></tp:taxon-name>, <tp:taxon-name><tp:taxon-name-part taxon-name-part-type="subfamily">Boletobiinae</tp:taxon-name-part></tp:taxon-name>) from the Xizang Autonomous Region, China with an updated list of the world species.</article-title><source>ZooKeys</source><volume>1060</volume>: <fpage>17</fpage>–<lpage>32</lpage>. <ext-link xlink:href="10.3897/zookeys.1060.67674" ext-link-type="doi" xlink:type="simple">https://doi.org/10.3897/zookeys.1060.67674</ext-link></mixed-citation></ref></ref-list></tp:taxon-treatment>
